# Supplementary material for: Synthesis of Antimicrobial Norlabdane Compounds with Rearranged Cycle B and Molecular Docking Studies
Source: Molecules. 2024 Dec 3;29(23):5714. doi: 10.3390/molecules29235714 (PMC11643738; doi:10.3390/molecules29235714)
Supplement: Supplementary file 1 [file molecules-29-05714-s001.zip]

Archive with 1 entries (1 files):
- molecules-3314882-supplementary.pdf
